# Supplementary material for: Face Mask Use and Social Distancing Attitude of Healthcare Students: A Multi-Disciplinary Study
Source: Healthcare (Basel). 2023 Mar 21;11(6):901. doi: 10.3390/healthcare11060901 (PMC10048679; doi:10.3390/healthcare11060901)
Supplement: Supplementary file 1 [file healthcare-11-00901-s001.zip]

Archive with 1 entries (1 files):
- healthcare-2252869-supplementary.pdf
